# Supplementary material for: Multifractal Downscaling of Rainfall Using Normalized Difference Vegetation Index (NDVI) in the Andes Plateau
Source: PLoS One. 2017 Jan 26;12(1):e0168982. doi: 10.1371/journal.pone.0168982 (PMC5268785; doi:10.1371/journal.pone.0168982)
Supplement: S1 Table — Daily precipitation measurements for the 19 stations used in the analysis. (XLSX) [file pone.0168982.s001.xlsx]

## Sheet: Sheet1
Station	Year	Month	Day	Measurement
1	1999	1	1	0
1	1999	1	2	1
1	1999	1	3	9.7
1	1999	1	4	0
1	1999	1	5	5
1	1999	1	6	8
1	1999	1	7	9
1	1999	1	8	0
1	1999	1	9	7.2
1	1999	1	10	4.5
1	1999	1	11	2.2
1	1999	1	12	2
1	1999	1	13	1.6
1	1999	1	14	3
1	1999	1	15	0
1	1999	1	16	0
1	1999	1	17	0
1	1999	1	18	0
1	1999	1	19	1.3
1	1999	1	20	1.2
1	1999	1	21	2.8
1	1999	1	22	0
1	1999	1	23	0
1	1999	1	24	0
1	1999	1	25	0.6
1	1999	1	26	5
1	1999	1	27	0
1	1999	1	28	1.3
1	1999	1	29	11.2
1	1999	1	30	10.4
1	1999	1	31	5.9
1	1999	2	1	0
1	1999	2	2	0
1	1999	2	3	0.4
1	1999	2	4	5.2
1	1999	2	5	4
1	1999	2	6	0
1	1999	2	7	0
1	1999	2	8	0
1	1999	2	9	1.4
1	1999	2	10	3.5
1	1999	2	11	1.4
1	1999	2	12	2.2
1	1999	2	13	8.4
1	1999	2	14	15.2
1	1999	2	15	2.8
1	1999	2	16	6.4
1	1999	2	17	18.5
1	1999	2	18	6
1	1999	2	19	5
1	1999	2	20	0
1	1999	2	21	0
1	1999	2	22	0
1	1999	2	23	0
1	1999	2	24	1.4
1	1999	2	25	3.7
1	1999	2	26	4
1	1999	2	27	0
1	1999	2	28	2.4
1	1999	3	1	1
1	1999	3	2	2.4
1	1999	3	3	1.2
1	1999	3	4	5.3
1	1999	3	5	0.6
1	1999	3	6	4.2
1	1999	3	7	0
1	1999	3	8	2
1	1999	3	9	0.7
1	1999	3	10	0
1	1999	3	11	2.3
1	1999	3	12	2.1
1	1999	3	13	2.4
1	1999	3	14	4.8
1	1999	3	15	10.2
1	1999	3	16	3
1	1999	3	17	8.4
1	1999	3	18	13.8
1	1999	3	19	5.6
1	1999	3	20	1.3
1	1999	3	21	0
1	1999	3	22	4.3
1	1999	3	23	2.7
1	1999	3	24	0
1	1999	3	25	6.4
1	1999	3	26	0
1	1999	3	27	4.8
1	1999	3	28	5.9
1	1999	3	29	9.6
1	1999	3	30	8.4
1	1999	3	31	3.9
1	1999	4	1	3.8
1	1999	4	2	5.7
1	1999	4	3	3
1	1999	4	4	0
1	1999	4	5	8.2
1	1999	4	6	4.8
1	1999	4	7	0
1	1999	4	8	0
1	1999	4	9	0
1	1999	4	10	0
1	1999	4	11	0
1	1999	4	12	0
1	1999	4	13	0
1	1999	4	14	0
1	1999	4	15	0
1	1999	4	16	7.5
1	1999	4	17	0
1	1999	4	18	21.7
1	1999	4	19	2.4
1	1999	4	20	8.1
1	1999	4	21	2.3
1	1999	4	22	0
1	1999	4	23	0
1	1999	4	24	0
1	1999	4	25	0
1	1999	4	26	0
1	1999	4	27	0
1	1999	4	28	0
1	1999	4	29	1.8
1	1999	4	30	14.3
1	1999	5	1	3.5
1	1999	5	2	2.2
1	1999	5	3	0
1	1999	5	4	0
1	1999	5	5	0
1	1999	5	6	0
1	1999	5	7	0
1	1999	5	8	0
1	1999	5	9	0
1	1999	5	10	0
1	1999	5	11	0
1	1999	5	12	0
1	1999	5	13	0
1	1999	5	14	0
1	1999	5	15	0
1	1999	5	16	0
1	1999	5	17	0
1	1999	5	18	0
1	1999	5	19	0
1	1999	5	20	0
1	1999	5	21	0
1	1999	5	22	0
1	1999	5	23	0
1	1999	5	24	0
1	1999	5	25	0
1	1999	5	26	0
1	1999	5	27	0
1	1999	5	28	0
1	1999	5	29	0
1	1999	5	30	0
1	1999	5	31	0
1	1999	6	1	0
1	1999	6	2	0
1	1999	6	3	3.6
1	1999	6	4	0
1	1999	6	5	0
1	1999	6	6	0
1	1999	6	7	0
1	1999	6	8	0
1	1999	6	9	0
1	1999	6	10	0
1	1999	6	11	0
1	1999	6	12	0
1	1999	6	13	0
1	1999	6	14	0
1	1999	6	15	0
1	1999	6	16	0
1	1999	6	17	0
1	1999	6	18	0
1	1999	6	19	0
1	1999	6	20	0
1	1999	6	21	0
1	1999	6	22	0
1	1999	6	23	0
1	1999	6	24	0
1	1999	6	25	0
1	1999	6	26	0
1	1999	6	27	0
1	1999	6	28	0
1	1999	6	29	0
1	1999	6	30	0
1	1999	7	1	0
1	1999	7	2	0
1	1999	7	3	0
1	1999	7	4	0
1	1999	7	5	0
1	1999	7	6	0
1	1999	7	7	0
1	1999	7	8	0
1	1999	7	9	0
1	1999	7	10	0
1	1999	7	11	0
1	1999	7	12	0
1	1999	7	13	0
1	1999	7	14	0
1	1999	7	15	0
1	1999	7	16	0
1	1999	7	17	0
1	1999	7	18	0
1	1999	7	19	0
1	1999	7	20	0
1	1999	7	21	0
1	1999	7	22	0
1	1999	7	23	0
1	1999	7	24	0
1	1999	7	25	0
1	1999	7	26	0
1	1999	7	27	0
1	1999	7	28	0
1	1999	7	29	0
1	1999	7	30	0
1	1999	7	31	0
1	1999	8	1	0
1	1999	8	2	0
1	1999	8	3	0
1	1999	8	4	0
1	1999	8	5	0
1	1999	8	6	0
1	1999	8	7	0
1	1999	8	8	0
1	1999	8	9	0
1	1999	8	10	0
1	1999	8	11	0
1	1999	8	12	0
1	1999	8	13	0
1	1999	8	14	0
1	1999	8	15	0
1	1999	8	16	0
1	1999	8	17	0
1	1999	8	18	0
1	1999	8	19	0
1	1999	8	20	0
1	1999	8	21	0
1	1999	8	22	0
1	1999	8	23	0
1	1999	8	24	0
1	1999	8	25	0
1	1999	8	26	0
1	1999	8	27	0
1	1999	8	28	0
1	1999	8	29	0
1	1999	8	30	0
1	1999	8	31	0
1	1999	9	1	0
1	1999	9	2	0
1	1999	9	3	12.7
1	1999	9	4	0
1	1999	9	5	0
1	1999	9	6	0
1	1999	9	7	0
1	1999	9	8	0
1	1999	9	9	0
1	1999	9	10	0
1	1999	9	11	0
1	1999	9	12	0
1	1999	9	13	0
1	1999	9	14	0
1	1999	9	15	0
1	1999	9	16	5
1	1999	9	17	5.6
1	1999	9	18	12.8
1	1999	9	19	4.8
1	1999	9	20	1.4
1	1999	9	21	0
1	1999	9	22	0
1	1999	9	23	0
1	1999	9	24	0
1	1999	9	25	0
1	1999	9	26	0
1	1999	9	27	0
1	1999	9	28	0
1	1999	9	29	0
1	1999	9	30	0
1	1999	10	1	0
1	1999	10	2	0
1	1999	10	3	17
1	1999	10	4	0.4
1	1999	10	5	15.6
1	1999	10	6	1.4
1	1999	10	7	0
1	1999	10	8	0
1	1999	10	9	1.6
1	1999	10	10	6.2
1	1999	10	11	1.4
1	1999	10	12	0
1	1999	10	13	1.2
1	1999	10	14	11.6
1	1999	10	15	2.6
1	1999	10	16	1.4
1	1999	10	17	0
1	1999	10	18	0
1	1999	10	19	0
1	1999	10	20	0
1	1999	10	21	0
1	1999	10	22	4.8
1	1999	10	23	0
1	1999	10	24	0
1	1999	10	25	0
1	1999	10	26	0
1	1999	10	27	0
1	1999	10	28	0
1	1999	10	29	0
1	1999	10	30	7
1	1999	10	31	0
1	1999	11	1	0
1	1999	11	2	9.5
1	1999	11	3	0
1	1999	11	4	0
1	1999	11	5	0
1	1999	11	6	0
1	1999	11	7	0
1	1999	11	8	2.5
1	1999	11	9	5.7
1	1999	11	10	18.7
1	1999	11	11	0
1	1999	11	12	0
1	1999	11	13	2.2
1	1999	11	14	13.7
1	1999	11	15	0
1	1999	11	16	0
1	1999	11	17	0
1	1999	11	18	0
1	1999	11	19	0
1	1999	11	20	0
1	1999	11	21	0
1	1999	11	22	0
1	1999	11	23	0
1	1999	11	24	0
1	1999	11	25	0
1	1999	11	26	0
1	1999	11	27	0
1	1999	11	28	0
1	1999	11	29	0
1	1999	11	30	0
1	1999	12	1	0
1	1999	12	2	0
1	1999	12	3	0
1	1999	12	4	0
1	1999	12	5	0
1	1999	12	6	0
1	1999	12	7	0
1	1999	12	8	0
1	1999	12	9	0
1	1999	12	10	0.8
1	1999	12	11	0
1	1999	12	12	0
1	1999	12	13	0
1	1999	12	14	1.6
1	1999	12	15	13.8
1	1999	12	16	1
1	1999	12	17	0
1	1999	12	18	0
1	1999	12	19	0
1	1999	12	20	0
1	1999	12	21	2
1	1999	12	22	0
1	1999	12	23	0
1	1999	12	24	0
1	1999	12	25	0
1	1999	12	26	0
1	1999	12	27	8.2
1	1999	12	28	1.5
1	1999	12	29	0
1	1999	12	30	0
1	1999	12	31	4.2
1	2000	1	1	16.5
1	2000	1	2	0
1	2000	1	3	0
1	2000	1	4	4.5
1	2000	1	5	8.9
1	2000	1	6	0
1	2000	1	7	0
1	2000	1	8	9.4
1	2000	1	9	0
1	2000	1	10	0
1	2000	1	11	0
1	2000	1	12	12.4
1	2000	1	13	0
1	2000	1	14	7
1	2000	1	15	7.6
1	2000	1	16	8.3
1	2000	1	17	3.8
1	2000	1	18	0
1	2000	1	19	14.5
1	2000	1	20	0
1	2000	1	21	0
1	2000	1	22	7.1
1	2000	1	23	4.5
1	2000	1	24	6
1	2000	1	25	24.6
1	2000	1	26	5.8
1	2000	1	27	7.4
1	2000	1	28	19.9
1	2000	1	29	4.8
1	2000	1	30	4.8
1	2000	1	31	10
1	2000	2	1	0.5
1	2000	2	2	1.2
1	2000	2	3	4.2
1	2000	2	4	0
1	2000	2	5	1
1	2000	2	6	2.4
1	2000	2	7	7
1	2000	2	8	1.5
1	2000	2	9	9.8
1	2000	2	10	27.7
1	2000	2	11	13.2
1	2000	2	12	0
1	2000	2	13	0
1	2000	2	14	4.9
1	2000	2	15	0
1	2000	2	16	3.8
1	2000	2	17	9.2
1	2000	2	18	0
1	2000	2	19	0
1	2000	2	20	0
1	2000	2	21	1.2
1	2000	2	22	0
1	2000	2	23	0.6
1	2000	2	24	1.8
1	2000	2	25	4.2
1	2000	2	26	5.2
1	2000	2	27	0
1	2000	2	28	0
1	2000	2	29	2.8
1	2000	3	1	6.2
1	2000	3	2	0
1	2000	3	3	0
1	2000	3	4	0
1	2000	3	5	1
1	2000	3	6	2.5
1	2000	3	7	11.2
1	2000	3	8	0
1	2000	3	9	0
1	2000	3	10	10.2
1	2000	3	11	7.2
1	2000	3	12	7.2
1	2000	3	13	1.6
1	2000	3	14	1.8
1	2000	3	15	0
1	2000	3	16	0
1	2000	3	17	0
1	2000	3	18	9.2
1	2000	3	19	5.1
1	2000	3	20	0.4
1	2000	3	21	0
1	2000	3	22	0
1	2000	3	23	1.5
1	2000	3	24	2.9
1	2000	3	25	0
1	2000	3	26	0
1	2000	3	27	0
1	2000	3	28	0
1	2000	3	29	0
1	2000	3	30	0
1	2000	3	31	0
1	2000	4	1	0
1	2000	4	2	0
1	2000	4	3	0
1	2000	4	4	0
1	2000	4	5	0
1	2000	4	6	0
1	2000	4	7	0
1	2000	4	8	0.3
1	2000	4	9	0.2
1	2000	4	10	0
1	2000	4	11	0
1	2000	4	12	0
1	2000	4	13	0
1	2000	4	14	0
1	2000	4	15	0
1	2000	4	16	1.8
1	2000	4	17	0
1	2000	4	18	0
1	2000	4	19	0
1	2000	4	20	0
1	2000	4	21	0
1	2000	4	22	0.6
1	2000	4	23	0
1	2000	4	24	0
1	2000	4	25	0
1	2000	4	26	0
1	2000	4	27	0
1	2000	4	28	0
1	2000	4	29	0
1	2000	4	30	0
1	2000	5	1	0
1	2000	5	2	0
1	2000	5	3	0
1	2000	5	4	11.8
1	2000	5	5	0
1	2000	5	6	3.4
1	2000	5	7	0
1	2000	5	8	0
1	2000	5	9	0
1	2000	5	10	0
1	2000	5	11	0
1	2000	5	12	0.4
1	2000	5	13	0
1	2000	5	14	0
1	2000	5	15	0
1	2000	5	16	0
1	2000	5	17	0
1	2000	5	18	0
1	2000	5	19	0
1	2000	5	20	0
1	2000	5	21	0
1	2000	5	22	0
1	2000	5	23	0
1	2000	5	24	0
1	2000	5	25	0
1	2000	5	26	0
1	2000	5	27	0
1	2000	5	28	0
1	2000	5	29	0
1	2000	5	30	0
1	2000	5	31	0
1	2000	6	1	0
1	2000	6	2	0
1	2000	6	3	0
1	2000	6	4	0
1	2000	6	5	0
1	2000	6	6	0
1	2000	6	7	3.8
1	2000	6	8	8.8
1	2000	6	9	3
1	2000	6	10	0
1	2000	6	11	0
1	2000	6	12	0
1	2000	6	13	0
1	2000	6	14	0
1	2000	6	15	0
1	2000	6	16	0
1	2000	6	17	0
1	2000	6	18	0
1	2000	6	19	0
1	2000	6	20	0
1	2000	6	21	0
1	2000	6	22	0
1	2000	6	23	0
1	2000	6	24	0
1	2000	6	25	0
1	2000	6	26	0
1	2000	6	27	0
1	2000	6	28	0
1	2000	6	29	0
1	2000	6	30	0
1	2000	7	1	0
1	2000	7	2	0
1	2000	7	3	0
1	2000	7	4	0
1	2000	7	5	0
1	2000	7	6	0
1	2000	7	7	0
1	2000	7	8	0
1	2000	7	9	0
1	2000	7	10	0
1	2000	7	11	0
1	2000	7	12	0
1	2000	7	13	0
1	2000	7	14	0
1	2000	7	15	0
1	2000	7	16	0
1	2000	7	17	0
1	2000	7	18	0
1	2000	7	19	0
1	2000	7	20	0
1	2000	7	21	0
1	2000	7	22	0
1	2000	7	23	0
1	2000	7	24	0
1	2000	7	25	0
1	2000	7	26	0
1	2000	7	27	1.6
1	2000	7	28	0
1	2000	7	29	0
1	2000	7	30	0
1	2000	7	31	0
1	2000	8	1	0
1	2000	8	2	0
1	2000	8	3	0
1	2000	8	4	0
1	2000	8	5	0
1	2000	8	6	0
1	2000	8	7	0.6
1	2000	8	8	0
1	2000	8	9	0
1	2000	8	10	1.2
1	2000	8	11	0
1	2000	8	12	9.8
1	2000	8	13	10.2
1	2000	8	14	0
1	2000	8	15	0
1	2000	8	16	0
1	2000	8	17	0
1	2000	8	18	0
1	2000	8	19	0
1	2000	8	20	2.2
1	2000	8	21	3.5
1	2000	8	22	0
1	2000	8	23	0
1	2000	8	24	0
1	2000	8	25	0
1	2000	8	26	0
1	2000	8	27	0
1	2000	8	28	0
1	2000	8	29	0
1	2000	8	30	0
1	2000	8	31	0
1	2000	9	1	0
1	2000	9	2	0
1	2000	9	3	0
1	2000	9	4	0
1	2000	9	5	0
1	2000	9	6	0
1	2000	9	7	0
1	2000	9	8	0
1	2000	9	9	0
1	2000	9	10	0
1	2000	9	11	0
1	2000	9	12	0
1	2000	9	13	0
1	2000	9	14	0
1	2000	9	15	0
1	2000	9	16	0
1	2000	9	17	0
1	2000	9	18	0
1	2000	9	19	5.2
1	2000	9	20	0
1	2000	9	21	0
1	2000	9	22	1.2
1	2000	9	23	0
1	2000	9	24	0
1	2000	9	25	0
1	2000	9	26	0
1	2000	9	27	0
1	2000	9	28	0
1	2000	9	29	0
1	2000	9	30	0
1	2000	10	1	0
1	2000	10	2	0
1	2000	10	3	0
1	2000	10	4	0
1	2000	10	5	0
1	2000	10	6	0
1	2000	10	7	0
1	2000	10	8	22.6
1	2000	10	9	2.6
1	2000	10	10	7.2
1	2000	10	11	8.8
1	2000	10	12	3.6
1	2000	10	13	2.6
1	2000	10	14	9
1	2000	10	15	11
1	2000	10	16	0
1	2000	10	17	1
1	2000	10	18	0
1	2000	10	19	2.6
1	2000	10	20	0
1	2000	10	21	7.8
1	2000	10	22	4.9
1	2000	10	23	0
1	2000	10	24	2.6
1	2000	10	25	0
1	2000	10	26	4
1	2000	10	27	0
1	2000	10	28	0
1	2000	10	29	20
1	2000	10	30	1.6
1	2000	10	31	0
1	2000	11	1	0
1	2000	11	2	1
1	2000	11	3	0
1	2000	11	4	0
1	2000	11	5	0
1	2000	11	6	0
1	2000	11	7	0
1	2000	11	8	0
1	2000	11	9	0
1	2000	11	10	0
1	2000	11	11	0
1	2000	11	12	0
1	2000	11	13	0
1	2000	11	14	0
1	2000	11	15	0
1	2000	11	16	0
1	2000	11	17	0
1	2000	11	18	0
1	2000	11	19	0
1	2000	11	20	0
1	2000	11	21	0
1	2000	11	22	0
1	2000	11	23	0
1	2000	11	24	0
1	2000	11	25	6
1	2000	11	26	0
1	2000	11	27	0
1	2000	11	28	0
1	2000	11	29	2
1	2000	11	30	2.4
1	2000	12	1	1.6
1	2000	12	2	0
1	2000	12	3	0
1	2000	12	4	2.5
1	2000	12	5	10
1	2000	12	6	0
1	2000	12	7	0
1	2000	12	8	11.2
1	2000	12	9	1.2
1	2000	12	10	9.6
1	2000	12	11	0
1	2000	12	12	0
1	2000	12	13	0
1	2000	12	14	0
1	2000	12	15	0
1	2000	12	16	3.2
1	2000	12	17	1.1
1	2000	12	18	0
1	2000	12	19	0
1	2000	12	20	0
1	2000	12	21	0
1	2000	12	22	10.6
1	2000	12	23	1
1	2000	12	24	2.6
1	2000	12	25	3.2
1	2000	12	26	4.2
1	2000	12	27	1.4
1	2000	12	28	8.2
1	2000	12	29	12.2
1	2000	12	30	4
1	2000	12	31	2.1
1	2001	1	1	1.5
1	2001	1	2	0
1	2001	1	3	6
1	2001	1	4	9.8
1	2001	1	5	2.8
1	2001	1	6	10
1	2001	1	7	14.6
1	2001	1	8	15.4
1	2001	1	9	4.6
1	2001	1	10	9
1	2001	1	11	11.2
1	2001	1	12	11.2
1	2001	1	13	10.8
1	2001	1	14	1
1	2001	1	15	32
1	2001	1	16	13.2
1	2001	1	17	5.2
1	2001	1	18	1.2
1	2001	1	19	2.6
1	2001	1	20	6.4
1	2001	1	21	8.2
1	2001	1	22	7
1	2001	1	23	0
1	2001	1	24	6.2
1	2001	1	25	6.8
1	2001	1	26	2.2
1	2001	1	27	2.6
1	2001	1	28	0
1	2001	1	29	5.5
1	2001	1	30	0
1	2001	1	31	3
1	2001	2	1	0.6
1	2001	2	2	8.8
1	2001	2	3	11.8
1	2001	2	4	0
1	2001	2	5	1
1	2001	2	6	0
1	2001	2	7	0
1	2001	2	8	0
1	2001	2	9	1.5
1	2001	2	10	26.4
1	2001	2	11	31
1	2001	2	12	15
1	2001	2	13	16
1	2001	2	14	5.6
1	2001	2	15	0.8
1	2001	2	16	4.8
1	2001	2	17	12.4
1	2001	2	18	15.2
1	2001	2	19	4.8
1	2001	2	20	5.4
1	2001	2	21	0
1	2001	2	22	19
1	2001	2	23	0
1	2001	2	24	4.6
1	2001	2	25	1.6
1	2001	2	26	7.5
1	2001	2	27	7.4
1	2001	2	28	8.2
1	2001	3	1	1.2
1	2001	3	2	2.6
1	2001	3	3	3.6
1	2001	3	4	0
1	2001	3	5	3
1	2001	3	6	5.6
1	2001	3	7	16.4
1	2001	3	8	2.6
1	2001	3	9	6.1
1	2001	3	10	11.6
1	2001	3	11	5.3
1	2001	3	12	11.6
1	2001	3	13	0
1	2001	3	14	10.8
1	2001	3	15	18
1	2001	3	16	0
1	2001	3	17	0
1	2001	3	18	1
1	2001	3	19	6
1	2001	3	20	4.2
1	2001	3	21	17.4
1	2001	3	22	0
1	2001	3	23	0
1	2001	3	24	1.4
1	2001	3	25	0
1	2001	3	26	0
1	2001	3	27	0
1	2001	3	28	1
1	2001	3	29	0
1	2001	3	30	0
1	2001	3	31	0
1	2001	4	1	0
1	2001	4	2	0
1	2001	4	3	0
1	2001	4	4	0
1	2001	4	5	0.6
1	2001	4	6	0
1	2001	4	7	15.6
1	2001	4	8	0
1	2001	4	9	33.6
1	2001	4	10	3
1	2001	4	11	0
1	2001	4	12	0
1	2001	4	13	0
1	2001	4	14	0
1	2001	4	15	0
1	2001	4	16	0
1	2001	4	17	0
1	2001	4	18	0
1	2001	4	19	0
1	2001	4	20	0
1	2001	4	21	0
1	2001	4	22	0
1	2001	4	23	0
1	2001	4	24	0
1	2001	4	25	0
1	2001	4	26	3.1
1	2001	4	27	2
1	2001	4	28	0
1	2001	4	29	0
1	2001	4	30	0
1	2001	5	1	0
1	2001	5	2	0
1	2001	5	3	0
1	2001	5	4	0
1	2001	5	5	2.6
1	2001	5	6	0
1	2001	5	7	0
1	2001	5	8	0
1	2001	5	9	0
1	2001	5	10	0
1	2001	5	11	0
1	2001	5	12	3
1	2001	5	13	10.2
1	2001	5	14	9.6
1	2001	5	15	0
1	2001	5	16	0
1	2001	5	17	1.6
1	2001	5	18	0
1	2001	5	19	0
1	2001	5	20	0
1	2001	5	21	0
1	2001	5	22	0
1	2001	5	23	0
1	2001	5	24	0
1	2001	5	25	0
1	2001	5	26	0
1	2001	5	27	0
1	2001	5	28	0
1	2001	5	29	0
1	2001	5	30	0
1	2001	5	31	0
1	2001	6	1	0
1	2001	6	2	0
1	2001	6	3	0
1	2001	6	4	0
1	2001	6	5	0
1	2001	6	6	0
1	2001	6	7	0
1	2001	6	8	0
1	2001	6	9	0
1	2001	6	10	0
1	2001	6	11	0
1	2001	6	12	0
1	2001	6	13	0
1	2001	6	14	0
1	2001	6	15	0
1	2001	6	16	0
1	2001	6	17	0
1	2001	6	18	0
1	2001	6	19	0
1	2001	6	20	0
1	2001	6	21	0
1	2001	6	22	3.2
1	2001	6	23	0
1	2001	6	24	0
1	2001	6	25	0
1	2001	6	26	0
1	2001	6	27	0
1	2001	6	28	0
1	2001	6	29	0
1	2001	6	30	0
1	2001	7	1	0
1	2001	7	2	0
1	2001	7	3	0
1	2001	7	4	0
1	2001	7	5	2.4
1	2001	7	6	0
1	2001	7	7	1.8
1	2001	7	8	0
1	2001	7	9	0
1	2001	7	10	0
1	2001	7	11	0
1	2001	7	12	0
1	2001	7	13	0
1	2001	7	14	0
1	2001	7	15	0
1	2001	7	16	0
1	2001	7	17	0
1	2001	7	18	0
1	2001	7	19	0
1	2001	7	20	0
1	2001	7	21	0
1	2001	7	22	0
1	2001	7	23	0
1	2001	7	24	0
1	2001	7	25	0
1	2001	7	26	0
1	2001	7	27	5
1	2001	7	28	0
1	2001	7	29	0
1	2001	7	30	0
1	2001	7	31	0
1	2001	8	1	0
1	2001	8	2	0
1	2001	8	3	0
1	2001	8	4	0
1	2001	8	5	0
1	2001	8	6	0
1	2001	8	7	0
1	2001	8	8	0
1	2001	8	9	0
1	2001	8	10	0
1	2001	8	11	0
1	2001	8	12	0
1	2001	8	13	0
1	2001	8	14	0
1	2001	8	15	0
1	2001	8	16	3.2
1	2001	8	17	3
1	2001	8	18	0
1	2001	8	19	2.4
1	2001	8	20	0
1	2001	8	21	0
1	2001	8	22	0
1	2001	8	23	0
1	2001	8	24	0
1	2001	8	25	0
1	2001	8	26	0
1	2001	8	27	0
1	2001	8	28	0
1	2001	8	29	0
1	2001	8	30	0
1	2001	8	31	0.4
1	2001	9	1	0
1	2001	9	2	4
1	2001	9	3	0
1	2001	9	4	2
1	2001	9	5	0
1	2001	9	6	0
1	2001	9	7	0
1	2001	9	8	0
1	2001	9	9	0
1	2001	9	10	0
1	2001	9	11	0
1	2001	9	12	0
1	2001	9	13	0
1	2001	9	14	0
1	2001	9	15	0
1	2001	9	16	0
1	2001	9	17	0
1	2001	9	18	0
1	2001	9	19	0
1	2001	9	20	0
1	2001	9	21	2
1	2001	9	22	0.6
1	2001	9	23	0
1	2001	9	24	0
1	2001	9	25	0
1	2001	9	26	0
1	2001	9	27	0
1	2001	9	28	1
1	2001	9	29	0
1	2001	9	30	0
1	2001	10	1	0
1	2001	10	2	0
1	2001	10	3	1.2
1	2001	10	4	0
1	2001	10	5	5
1	2001	10	6	15.6
1	2001	10	7	0
1	2001	10	8	0
1	2001	10	9	0
1	2001	10	10	0
1	2001	10	11	5.2
1	2001	10	12	3.4
1	2001	10	13	0
1	2001	10	14	8.1
1	2001	10	15	0
1	2001	10	16	0
1	2001	10	17	0
1	2001	10	18	0
1	2001	10	19	0
1	2001	10	20	0
1	2001	10	21	0
1	2001	10	22	0
1	2001	10	23	0
1	2001	10	24	0
1	2001	10	25	0
1	2001	10	26	0
1	2001	10	27	3.6
1	2001	10	28	0
1	2001	10	29	0
1	2001	10	30	24
1	2001	10	31	9.6
1	2001	11	1	6.5
1	2001	11	2	0
1	2001	11	3	0
1	2001	11	4	0
1	2001	11	5	3
1	2001	11	6	2.4
1	2001	11	7	0
1	2001	11	8	0
1	2001	11	9	12.2
1	2001	11	10	2.1
1	2001	11	11	0
1	2001	11	12	0
1	2001	11	13	0
1	2001	11	14	0
1	2001	11	15	0
1	2001	11	16	2
1	2001	11	17	0
1	2001	11	18	0
1	2001	11	19	0
1	2001	11	20	0
1	2001	11	21	0
1	2001	11	22	0
1	2001	11	23	0
1	2001	11	24	0
1	2001	11	25	2.2
1	2001	11	26	0
1	2001	11	27	10.2
1	2001	11	28	4.6
1	2001	11	29	0
1	2001	11	30	0
1	2001	12	1	0
1	2001	12	2	0
1	2001	12	3	0
1	2001	12	4	0
1	2001	12	5	0
1	2001	12	6	18
1	2001	12	7	1.5
1	2001	12	8	1.2
1	2001	12	9	0
1	2001	12	10	0
1	2001	12	11	0
1	2001	12	12	0
1	2001	12	13	0
1	2001	12	14	0
1	2001	12	15	0
1	2001	12	16	20.2
1	2001	12	17	26.2
1	2001	12	18	9
1	2001	12	19	1.2
1	2001	12	20	4
1	2001	12	21	0
1	2001	12	22	0
1	2001	12	23	6.4
1	2001	12	24	21
1	2001	12	25	0
1	2001	12	26	0
1	2001	12	27	0
1	2001	12	28	0
1	2001	12	29	23
1	2001	12	30	0
1	2001	12	31	0
1	2002	1	1	1.4
1	2002	1	2	9
1	2002	1	3	0
1	2002	1	4	0
1	2002	1	5	0
1	2002	1	6	0
1	2002	1	7	0
1	2002	1	8	0
1	2002	1	9	0
1	2002	1	10	0
1	2002	1	11	0
1	2002	1	12	2
1	2002	1	13	0
1	2002	1	14	1.4
1	2002	1	15	9.4
1	2002	1	16	1.2
1	2002	1	17	3
1	2002	1	18	4.8
1	2002	1	19	23.4
1	2002	1	20	4
1	2002	1	21	8.4
1	2002	1	22	6.4
1	2002	1	23	2.6
1	2002	1	24	1.4
1	2002	1	25	0
1	2002	1	26	0
1	2002	1	27	4
1	2002	1	28	1.6
1	2002	1	29	6.4
1	2002	1	30	0
1	2002	1	31	0
1	2002	2	1	14.2
1	2002	2	2	3.4
1	2002	2	3	7.9
1	2002	2	4	5.6
1	2002	2	5	19.6
1	2002	2	6	15.6
1	2002	2	7	13.4
1	2002	2	8	1
1	2002	2	9	0
1	2002	2	10	0
1	2002	2	11	1.6
1	2002	2	12	0
1	2002	2	13	2.2
1	2002	2	14	8.5
1	2002	2	15	1
1	2002	2	16	1
1	2002	2	17	1
1	2002	2	18	0
1	2002	2	19	16.2
1	2002	2	20	3.8
1	2002	2	21	24
1	2002	2	22	0
1	2002	2	23	1
1	2002	2	24	35.6
1	2002	2	25	15
1	2002	2	26	0
1	2002	2	27	7.2
1	2002	2	28	0
1	2002	3	1	1
1	2002	3	2	17.9
1	2002	3	3	0
1	2002	3	4	3.6
1	2002	3	5	0
1	2002	3	6	0
1	2002	3	7	3.6
1	2002	3	8	0
1	2002	3	9	0
1	2002	3	10	8.2
1	2002	3	11	1.2
1	2002	3	12	4.4
1	2002	3	13	4.6
1	2002	3	14	0
1	2002	3	15	1
1	2002	3	16	4.2
1	2002	3	17	0
1	2002	3	18	0
1	2002	3	19	0
1	2002	3	20	7.4
1	2002	3	21	4.6
1	2002	3	22	0
1	2002	3	23	0
1	2002	3	24	0
1	2002	3	25	0
1	2002	3	26	0
1	2002	3	27	0
1	2002	3	28	15
1	2002	3	29	0
1	2002	3	30	0
1	2002	3	31	15
1	2002	4	1	0
1	2002	4	2	0
1	2002	4	3	15.3
1	2002	4	4	0
1	2002	4	5	0
1	2002	4	6	0
1	2002	4	7	0
1	2002	4	8	0
1	2002	4	9	0
1	2002	4	10	0
1	2002	4	11	2
1	2002	4	12	1.2
1	2002	4	13	1.2
1	2002	4	14	5.4
1	2002	4	15	0
1	2002	4	16	0
1	2002	4	17	0
1	2002	4	18	0
1	2002	4	19	4.6
1	2002	4	20	5
1	2002	4	21	10.8
1	2002	4	22	18.8
1	2002	4	23	2.6
1	2002	4	24	1
1	2002	4	25	2.4
1	2002	4	26	0
1	2002	4	27	0
1	2002	4	28	0
1	2002	4	29	0
1	2002	4	30	0
1	2002	5	1	0
1	2002	5	2	0
1	2002	5	3	3.5
1	2002	5	4	2.4
1	2002	5	5	9.4
1	2002	5	6	0
1	2002	5	7	0
1	2002	5	8	0
1	2002	5	9	0
1	2002	5	10	22.4
1	2002	5	11	0
1	2002	5	12	2.1
1	2002	5	13	0
1	2002	5	14	0
1	2002	5	15	0
1	2002	5	16	0
1	2002	5	17	8
1	2002	5	18	0
1	2002	5	19	0
1	2002	5	20	0
1	2002	5	21	0
1	2002	5	22	0
1	2002	5	23	0
1	2002	5	24	0
1	2002	5	25	0
1	2002	5	26	0
1	2002	5	27	0
1	2002	5	28	0
1	2002	5	29	0
1	2002	5	30	0
1	2002	5	31	0
1	2002	6	1	0
1	2002	6	2	0
1	2002	6	3	0
1	2002	6	4	0
1	2002	6	5	0
1	2002	6	6	0
1	2002	6	7	0
1	2002	6	8	0
1	2002	6	9	0
1	2002	6	10	0
1	2002	6	11	0
1	2002	6	12	0
1	2002	6	13	0
1	2002	6	14	0
1	2002	6	15	0
1	2002	6	16	0
1	2002	6	17	0
1	2002	6	18	0
1	2002	6	19	0
1	2002	6	20	0
1	2002	6	21	0
1	2002	6	22	0
1	2002	6	23	0
1	2002	6	24	0
1	2002	6	25	0
1	2002	6	26	0
1	2002	6	27	0
1	2002	6	28	0
1	2002	6	29	6.5
1	2002	6	30	0
1	2002	7	1	0
1	2002	7	2	0
1	2002	7	3	0
1	2002	7	4	0
1	2002	7	5	0
1	2002	7	6	0
1	2002	7	7	0
1	2002	7	8	0
1	2002	7	9	6
1	2002	7	10	5.6
1	2002	7	11	5.2
1	2002	7	12	0
1	2002	7	13	0
1	2002	7	14	2.2
1	2002	7	15	0
1	2002	7	16	1
1	2002	7	17	0
1	2002	7	18	0
1	2002	7	19	0
1	2002	7	20	0
1	2002	7	21	0
1	2002	7	22	0
1	2002	7	23	0
1	2002	7	24	0
1	2002	7	25	0
1	2002	7	26	0
1	2002	7	27	2.6
1	2002	7	28	1
1	2002	7	29	0
1	2002	7	30	0
1	2002	7	31	0
1	2002	8	1	0
1	2002	8	2	1
1	2002	8	3	0
1	2002	8	4	0
1	2002	8	5	0
1	2002	8	6	0
1	2002	8	7	0
1	2002	8	8	0
1	2002	8	9	8
1	2002	8	10	0
1	2002	8	11	0
1	2002	8	12	0
1	2002	8	13	0
1	2002	8	14	0
1	2002	8	15	0
1	2002	8	16	0
1	2002	8	17	1.8
1	2002	8	18	0
1	2002	8	19	0
1	2002	8	20	0
1	2002	8	21	0
1	2002	8	22	0
1	2002	8	23	0
1	2002	8	24	7
1	2002	8	25	0
1	2002	8	26	0
1	2002	8	27	0
1	2002	8	28	0
1	2002	8	29	0
1	2002	8	30	0
1	2002	8	31	2.6
1	2002	9	1	1.4
1	2002	9	2	1.6
1	2002	9	3	0
1	2002	9	4	0
1	2002	9	5	0
1	2002	9	6	0
1	2002	9	7	0
1	2002	9	8	0
1	2002	9	9	0
1	2002	9	10	9.2
1	2002	9	11	4
1	2002	9	12	1.5
1	2002	9	13	0
1	2002	9	14	0
1	2002	9	15	0
1	2002	9	16	0
1	2002	9	17	0
1	2002	9	18	0
1	2002	9	19	0
1	2002	9	20	0
1	2002	9	21	0
1	2002	9	22	0
1	2002	9	23	0
1	2002	9	24	0
1	2002	9	25	0
1	2002	9	26	0
1	2002	9	27	0
1	2002	9	28	0
1	2002	9	29	0
1	2002	9	30	0
1	2002	10	1	6.6
1	2002	10	2	0
1	2002	10	3	0
1	2002	10	4	14.2
1	2002	10	5	0
1	2002	10	6	0
1	2002	10	7	0
1	2002	10	8	30
1	2002	10	9	4.5
1	2002	10	10	4
1	2002	10	11	0
1	2002	10	12	0
1	2002	10	13	0
1	2002	10	14	0
1	2002	10	15	7
1	2002	10	16	0.5
1	2002	10	17	0
1	2002	10	18	0
1	2002	10	19	30.6
1	2002	10	20	0
1	2002	10	21	3
1	2002	10	22	0
1	2002	10	23	0
1	2002	10	24	3.5
1	2002	10	25	4.2
1	2002	10	26	3
1	2002	10	27	2.4
1	2002	10	28	3.2
1	2002	10	29	0
1	2002	10	30	2.4
1	2002	10	31	0
1	2002	11	1	0
1	2002	11	2	1.2
1	2002	11	3	0
1	2002	11	4	0
1	2002	11	5	0
1	2002	11	6	0
1	2002	11	7	0
1	2002	11	8	0
1	2002	11	9	0
1	2002	11	10	4.2
1	2002	11	11	0
1	2002	11	12	0
1	2002	11	13	0
1	2002	11	14	0
1	2002	11	15	1.4
1	2002	11	16	0
1	2002	11	17	0
1	2002	11	18	0
1	2002	11	19	10.5
1	2002	11	20	4.2
1	2002	11	21	0
1	2002	11	22	5.4
1	2002	11	23	0
1	2002	11	24	3.4
1	2002	11	25	0
1	2002	11	26	8.4
1	2002	11	27	3.5
1	2002	11	28	0
1	2002	11	29	0
1	2002	11	30	12
1	2002	12	1	6.5
1	2002	12	2	6
1	2002	12	3	7.4
1	2002	12	4	24.2
1	2002	12	5	9.5
1	2002	12	6	0
1	2002	12	7	3
1	2002	12	8	0
1	2002	12	9	0
1	2002	12	10	0
1	2002	12	11	0
1	2002	12	12	0
1	2002	12	13	0
1	2002	12	14	0
1	2002	12	15	0
1	2002	12	16	0
1	2002	12	17	1.8
1	2002	12	18	3
1	2002	12	19	14
1	2002	12	20	0
1	2002	12	21	5.4
1	2002	12	22	7
1	2002	12	23	0
1	2002	12	24	4
1	2002	12	25	1
1	2002	12	26	0
1	2002	12	27	0
1	2002	12	28	0
1	2002	12	29	5
1	2002	12	30	5.2
1	2002	12	31	4.3
1	2003	1	1	15.6
1	2003	1	2	5
1	2003	1	3	0
1	2003	1	4	0
1	2003	1	5	0
1	2003	1	6	1.4
1	2003	1	7	0
1	2003	1	8	0
1	2003	1	9	0
1	2003	1	10	9
1	2003	1	11	9
1	2003	1	12	0
1	2003	1	13	0
1	2003	1	14	0
1	2003	1	15	5.4
1	2003	1	16	2.6
1	2003	1	17	5.2
1	2003	1	18	19.6
1	2003	1	19	11.2
1	2003	1	20	8.2
1	2003	1	21	16
1	2003	1	22	2
1	2003	1	23	0
1	2003	1	24	5
1	2003	1	25	4.4
1	2003	1	26	7.6
1	2003	1	27	22
1	2003	1	28	1
1	2003	1	29	6.4
1	2003	1	30	12.4
1	2003	1	31	10.2
1	2003	2	1	0
1	2003	2	2	0
1	2003	2	3	0
1	2003	2	4	0
1	2003	2	5	0
1	2003	2	6	0
1	2003	2	7	0
1	2003	2	8	6.4
1	2003	2	9	0
1	2003	2	10	6.6
1	2003	2	11	0.7
1	2003	2	12	0.6
1	2003	2	13	3
1	2003	2	14	0
1	2003	2	15	0
1	2003	2	16	3.2
1	2003	2	17	0
1	2003	2	18	3
1	2003	2	19	1.6
1	2003	2	20	8.2
1	2003	2	21	2
1	2003	2	22	6.5
1	2003	2	23	0
1	2003	2	24	31
1	2003	2	25	0
1	2003	2	26	0.4
1	2003	2	27	6
1	2003	2	28	3.4
1	2003	3	1	5.7
1	2003	3	2	3
1	2003	3	3	7.5
1	2003	3	4	40
1	2003	3	5	0.6
1	2003	3	6	6
1	2003	3	7	2
1	2003	3	8	0
1	2003	3	9	4
1	2003	3	10	0
1	2003	3	11	6
1	2003	3	12	0
1	2003	3	13	1.6
1	2003	3	14	1.8
1	2003	3	15	0
1	2003	3	16	3
1	2003	3	17	19.5
1	2003	3	18	0
1	2003	3	19	1
1	2003	3	20	7.2
1	2003	3	21	0.5
1	2003	3	22	0
1	2003	3	23	0
1	2003	3	24	11.6
1	2003	3	25	4
1	2003	3	26	0
1	2003	3	27	0
1	2003	3	28	5.2
1	2003	3	29	6.4
1	2003	3	30	3.2
1	2003	3	31	6
1	2003	4	1	0
1	2003	4	2	1
1	2003	4	3	6
1	2003	4	4	2.4
1	2003	4	5	0
1	2003	4	6	6
1	2003	4	7	1.6
1	2003	4	8	0
1	2003	4	9	0
1	2003	4	10	5
1	2003	4	11	0
1	2003	4	12	0
1	2003	4	13	0
1	2003	4	14	0
1	2003	4	15	3.2
1	2003	4	16	0
1	2003	4	17	0
1	2003	4	18	0
1	2003	4	19	0
1	2003	4	20	0
1	2003	4	21	0
1	2003	4	22	1.5
1	2003	4	23	11
1	2003	4	24	0
1	2003	4	25	0
1	2003	4	26	0
1	2003	4	27	0
1	2003	4	28	0
1	2003	4	29	0
1	2003	4	30	0
1	2003	5	1	0
1	2003	5	2	0
1	2003	5	3	0
1	2003	5	4	0
1	2003	5	5	0
1	2003	5	6	0
1	2003	5	7	0
1	2003	5	8	0
1	2003	5	9	0
1	2003	5	10	0
1	2003	5	11	0
1	2003	5	12	0
1	2003	5	13	0
1	2003	5	14	0
1	2003	5	15	0
1	2003	5	16	0
1	2003	5	17	6.8
1	2003	5	18	1
1	2003	5	19	0
1	2003	5	20	0
1	2003	5	21	0
1	2003	5	22	0
1	2003	5	23	0
1	2003	5	24	0
1	2003	5	25	0
1	2003	5	26	0
1	2003	5	27	0
1	2003	5	28	0
1	2003	5	29	0
1	2003	5	30	0
1	2003	5	31	0
1	2003	6	1	0
1	2003	6	2	0
1	2003	6	3	0
1	2003	6	4	0
1	2003	6	5	0
1	2003	6	6	0
1	2003	6	7	0
1	2003	6	8	0
1	2003	6	9	0
1	2003	6	10	0
1	2003	6	11	0
1	2003	6	12	0
1	2003	6	13	0
1	2003	6	14	0
1	2003	6	15	0
1	2003	6	16	0
1	2003	6	17	0
1	2003	6	18	0
1	2003	6	19	11.4
1	2003	6	20	0
1	2003	6	21	0
1	2003	6	22	0
1	2003	6	23	0
1	2003	6	24	0
1	2003	6	25	0
1	2003	6	26	0
1	2003	6	27	0
1	2003	6	28	0
1	2003	6	29	0
1	2003	6	30	0
1	2003	7	1	0
1	2003	7	2	0
1	2003	7	3	0
1	2003	7	4	0
1	2003	7	5	0
1	2003	7	6	0
1	2003	7	7	0
1	2003	7	8	0
1	2003	7	9	0
1	2003	7	10	0
1	2003	7	11	0
1	2003	7	12	0
1	2003	7	13	0
1	2003	7	14	0
1	2003	7	15	0
1	2003	7	16	0
1	2003	7	17	0
1	2003	7	18	0
1	2003	7	19	0
1	2003	7	20	0
1	2003	7	21	0
1	2003	7	22	0
1	2003	7	23	0
1	2003	7	24	0
1	2003	7	25	0
1	2003	7	26	0
1	2003	7	27	0
1	2003	7	28	0
1	2003	7	29	0
1	2003	7	30	0
1	2003	7	31	0
1	2003	8	1	0
1	2003	8	2	0
1	2003	8	3	0
1	2003	8	4	0
1	2003	8	5	0
1	2003	8	6	0
1	2003	8	7	0
1	2003	8	8	1
1	2003	8	9	2.5
1	2003	8	10	0
1	2003	8	11	0
1	2003	8	12	0
1	2003	8	13	0
1	2003	8	14	0
1	2003	8	15	0
1	2003	8	16	0
1	2003	8	17	0
1	2003	8	18	0
1	2003	8	19	0
1	2003	8	20	0
1	2003	8	21	0
1	2003	8	22	0
1	2003	8	23	0
1	2003	8	24	0
1	2003	8	25	0
1	2003	8	26	0
1	2003	8	27	0
1	2003	8	28	0
1	2003	8	29	0
1	2003	8	30	0
1	2003	8	31	0
1	2003	9	1	0
1	2003	9	2	0
1	2003	9	3	0
1	2003	9	4	0
1	2003	9	5	0
1	2003	9	6	0
1	2003	9	7	0
1	2003	9	8	0
1	2003	9	9	0
1	2003	9	10	1.6
1	2003	9	11	3.6
1	2003	9	12	0
1	2003	9	13	0
1	2003	9	14	0
1	2003	9	15	0
1	2003	9	16	0
1	2003	9	17	0
1	2003	9	18	0
1	2003	9	19	0
1	2003	9	20	0
1	2003	9	21	0
1	2003	9	22	0
1	2003	9	23	13
1	2003	9	24	1
1	2003	9	25	0
1	2003	9	26	0
1	2003	9	27	0
1	2003	9	28	0
1	2003	9	29	0
1	2003	9	30	0
1	2003	10	1	0
1	2003	10	2	3.4
1	2003	10	3	1
1	2003	10	4	0
1	2003	10	5	0
1	2003	10	6	0
1	2003	10	7	0
1	2003	10	8	0
1	2003	10	9	0
1	2003	10	10	0
1	2003	10	11	0
1	2003	10	12	1
1	2003	10	13	0
1	2003	10	14	0
1	2003	10	15	0
1	2003	10	16	0
1	2003	10	17	0
1	2003	10	18	0
1	2003	10	19	0
1	2003	10	20	0
1	2003	10	21	0
1	2003	10	22	0
1	2003	10	23	3
1	2003	10	24	0
1	2003	10	25	2
1	2003	10	26	0
1	2003	10	27	3
1	2003	10	28	0
1	2003	10	29	5
1	2003	10	30	1
1	2003	10	31	0
1	2003	11	1	2.2
1	2003	11	2	9.2
1	2003	11	3	6
1	2003	11	4	0
1	2003	11	5	0
1	2003	11	6	0
1	2003	11	7	0
1	2003	11	8	0
1	2003	11	9	6.2
1	2003	11	10	0
1	2003	11	11	0
1	2003	11	12	0
1	2003	11	13	33.2
1	2003	11	14	0
1	2003	11	15	0
1	2003	11	16	0
1	2003	11	17	0
1	2003	11	18	0
1	2003	11	19	0
1	2003	11	20	0
1	2003	11	21	0
1	2003	11	22	0
1	2003	11	23	0
1	2003	11	24	0
1	2003	11	25	0
1	2003	11	26	0
1	2003	11	27	3
1	2003	11	28	0
1	2003	11	29	0
1	2003	11	30	0
1	2003	12	1	4
1	2003	12	2	0
1	2003	12	3	0
1	2003	12	4	0
1	2003	12	5	0
1	2003	12	6	0
1	2003	12	7	0
1	2003	12	8	0
1	2003	12	9	2
1	2003	12	10	0
1	2003	12	11	0
1	2003	12	12	3.4
1	2003	12	13	4
1	2003	12	14	3
1	2003	12	15	0.5
1	2003	12	16	3.2
1	2003	12	17	2
1	2003	12	18	0
1	2003	12	19	0
1	2003	12	20	2.2
1	2003	12	21	2.5
1	2003	12	22	0
1	2003	12	23	17.8
1	2003	12	24	8.2
1	2003	12	25	3.7
1	2003	12	26	2.6
1	2003	12	27	0
1	2003	12	28	0.5
1	2003	12	29	4
1	2003	12	30	11
1	2003	12	31	0
1	2004	1	1	4
1	2004	1	2	10.2
1	2004	1	3	3
1	2004	1	4	11.4
1	2004	1	5	1.6
1	2004	1	6	9.7
1	2004	1	7	0
1	2004	1	8	0
1	2004	1	9	21.4
1	2004	1	10	25
1	2004	1	11	3.6
1	2004	1	12	4.4
1	2004	1	13	0
1	2004	1	14	20
1	2004	1	15	12
1	2004	1	16	14.5
1	2004	1	17	7.6
1	2004	1	18	18
1	2004	1	19	21.2
1	2004	1	20	9
1	2004	1	21	11
1	2004	1	22	4.2
1	2004	1	23	5
1	2004	1	24	1
1	2004	1	25	0
1	2004	1	26	1.2
1	2004	1	27	0
1	2004	1	28	0
1	2004	1	29	0
1	2004	1	30	0
1	2004	1	31	0
1	2004	2	1	0
1	2004	2	2	0
1	2004	2	3	6.2
1	2004	2	4	12
1	2004	2	5	14.9
1	2004	2	6	4
1	2004	2	7	9.2
1	2004	2	8	8.4
1	2004	2	9	35.4
1	2004	2	10	3.5
1	2004	2	11	7.4
1	2004	2	12	3.6
1	2004	2	13	3
1	2004	2	14	2.2
1	2004	2	15	0
1	2004	2	16	0
1	2004	2	17	0
1	2004	2	18	3.6
1	2004	2	19	27.8
1	2004	2	20	3.2
1	2004	2	21	0
1	2004	2	22	0
1	2004	2	23	0
1	2004	2	24	0
1	2004	2	25	0
1	2004	2	26	0
1	2004	2	27	0
1	2004	2	28	0
1	2004	2	29	0
1	2004	3	1	0
1	2004	3	2	0
1	2004	3	3	1
1	2004	3	4	0
1	2004	3	5	0
1	2004	3	6	0
1	2004	3	7	7
1	2004	3	8	10.2
1	2004	3	9	4.2
1	2004	3	10	0
1	2004	3	11	0
1	2004	3	12	0
1	2004	3	13	0
1	2004	3	14	0
1	2004	3	15	0
1	2004	3	16	5.4
1	2004	3	17	0
1	2004	3	18	0
1	2004	3	19	0
1	2004	3	20	0
1	2004	3	21	6
1	2004	3	22	2.8
1	2004	3	23	40.8
1	2004	3	24	20
1	2004	3	25	0
1	2004	3	26	0
1	2004	3	27	24.4
1	2004	3	28	0
1	2004	3	29	0
1	2004	3	30	3.6
1	2004	3	31	0
1	2004	4	1	5.4
1	2004	4	2	0
1	2004	4	3	0
1	2004	4	4	0
1	2004	4	5	0
1	2004	4	6	0
1	2004	4	7	0
1	2004	4	8	7.4
1	2004	4	9	0
1	2004	4	10	0
1	2004	4	11	0
1	2004	4	12	0
1	2004	4	13	0
1	2004	4	14	0
1	2004	4	15	0
1	2004	4	16	0
1	2004	4	17	9.8
1	2004	4	18	6.2
1	2004	4	19	0
1	2004	4	20	1
1	2004	4	21	0
1	2004	4	22	0
1	2004	4	23	0
1	2004	4	24	0
1	2004	4	25	3.4
1	2004	4	26	0
1	2004	4	27	0
1	2004	4	28	0
1	2004	4	29	1.4
1	2004	4	30	1
1	2004	5	1	1
1	2004	5	2	5
1	2004	5	3	0
1	2004	5	4	1.4
1	2004	5	5	0
1	2004	5	6	0
1	2004	5	7	0
1	2004	5	8	1
1	2004	5	9	0
1	2004	5	10	0
1	2004	5	11	0
1	2004	5	12	0
1	2004	5	13	0
1	2004	5	14	0
1	2004	5	15	0
1	2004	5	16	0
1	2004	5	17	0
1	2004	5	18	0
1	2004	5	19	0
1	2004	5	20	0
1	2004	5	21	0
1	2004	5	22	0
1	2004	5	23	0
1	2004	5	24	0
1	2004	5	25	0
1	2004	5	26	0
1	2004	5	27	0
1	2004	5	28	0
1	2004	5	29	0
1	2004	5	30	0
1	2004	5	31	0
1	2004	6	1	0
1	2004	6	2	0
1	2004	6	3	0
1	2004	6	4	0
1	2004	6	5	0
1	2004	6	6	0
1	2004	6	7	0
1	2004	6	8	0
1	2004	6	9	0
1	2004	6	10	0
1	2004	6	11	0
1	2004	6	12	0.2
1	2004	6	13	0
1	2004	6	14	0
1	2004	6	15	1
1	2004	6	16	0
1	2004	6	17	0
1	2004	6	18	0
1	2004	6	19	0
1	2004	6	20	0
1	2004	6	21	0
[truncated: 53,519 more rows]
