# Supplementary material for: Multifractal Downscaling of Rainfall Using Normalized Difference Vegetation Index (NDVI) in the Andes Plateau
Source: PLoS One. 2017 Jan 26;12(1):e0168982. doi: 10.1371/journal.pone.0168982 (PMC5268785; doi:10.1371/journal.pone.0168982)
Supplement: S2 Table — Station locations within the 225 × 225 grid. (XLSX) [file pone.0168982.s002.xlsx]

## Sheet: Sheet1
Station	x	y
1	100	126
2	46	97
3	92	102
4	74	184
5	130	180
6	31	89
7	186	114
8	112	39
9	140	134
10	171	155
11	39	200
12	70	151
13	12	106
14	74	203
15	116	86
16	36	166
17	73	77
18	111	204
19	208	23
